# Supplementary material for: Clostridium butyricum Potentially Improves Immunity and Nutrition through Alteration of the Microbiota and Metabolism of Elderly People with Malnutrition in Long-Term Care
Source: Nutrients. 2022 Aug 28;14(17):3546. doi: 10.3390/nu14173546 (PMC9460359; doi:10.3390/nu14173546)
Supplement: Supplementary file 1 [file nutrients-14-03546-s001.zip]

Archive with 2 entries (2 files):
- final Supplementary figures.pdf
- final Supplementary Tables.xlsx
