# Supplementary material for: Clostridium butyricum Potentially Improves Immunity and Nutrition through Alteration of the Microbiota and Metabolism of Elderly People with Malnutrition in Long-Term Care
Source: Nutrients. 2022 Aug 28;14(17):3546. doi: 10.3390/nu14173546 (PMC9460359; doi:10.3390/nu14173546)
Supplement: Supplementary file 1 [file nutrients-14-03546-s001.zip › final Supplementary Tables.xlsx]

## Sheet: TableS1
TableS1. The basic information of subjects in this study.
patient ID	group	gender	age	BMI	disease	Defecate frequency	The hardness of stool	Mental state/Cognition (speaking much or clearly)/Active/Appetit	Way of eating	antibiotic 10.28-12.28
408	T	male	77	25.1	CI、PD、CAD	more	from thin to solid	speak more,a better appetite	/	ceftazidime 10.26-11.5，12.19-12.31；probiotic resumed after antibiotic
416	T	female	84	14.4	CI、HBP	/	softer	speak more	Gastric tube	/
418	T	female	88	14.7	CAD、CI、HBP、CB	more	/	more involuntary activities	/	cefprozil 10.23-11.05, probiotic resumed after antibiotic
429	T	female	88	14.3	CAD、HBP、PD	/	/	/	Gastric tube	/
454	T	female	84	/	CI、CB、CAD、PD、HBP	more	/	speak more	Gastric tube	/
548	T	male	78	18	CAD、CH、HBP	/	/	/	/	/
603	T	male	70	28.2	CI、HBP、CAD、CB	more	/	still have a good appetit,have a cold	/	/
621	T	female	81	/	CI、DM、HBP	/	softer	eat more,have a better spirit，steady blood sugar	/	/
638	T	female	80	/	CI、CAD、HBP	/	/	/	Gastric tube	/
704	T	female	84	/	CI、HBP、CAD、DM	/	/	/	Gastric tube	/
716	T	female	84	22.8	CI、CAD、HBP	more	softer	have a good appetit and spirit	/	/
460	C	female	87	21.7	CAD、HBP、CI、DM	/	/	/	/	/
608	C	male	85	18.8	CI、CAD	less	/	/	/	/
624	C	female	89	19.1	CI、CAD、HBP	/	/	/	/	/
650	C	male	84	21.9	CI、CB、CAD、HBP	/	/	/	/	/
705	C	female	85	/	CI、HBP	/	/	have a good appetit	/	/
718	C	female	87	23.1	CAD、CI、HBP、	/	/	/	/	/
737	C	female	92	/	CI、CAD、HBP	/	/	/	/	/
743	C	male	74	22.5	CI、HBP	/	/	/	/	/
CWL	PC	/	/	/	/	/	/	/	/	/
GYL	PC	/	/	/	/	/	/	/	/	/
HLG15	PC	/	/	/	/	/	/	/	/	/
HQ	PC	/	/	/	/	/	/	/	/	/
HWQ20	PC	/	/	/	/	/	/	/	/	/
HZC	PC	/	/	/	/	/	/	/	/	/
LZX	PC	/	/	/	/	/	/	/	/	/
PSY	PC	/	/	/	/	/	/	/	/	/
STH	PC	/	/	/	/	/	/	/	/	/
TQQ	PC	/	/	/	/	/	/	/	/	/
TY	PC	/	/	/	/	/	/	/	/	/
WFX16	PC	/	/	/	/	/	/	/	/	/
WHM	PC	/	/	/	/	/	/	/	/	/
WQQ	PC	/	/	/	/	/	/	/	/	/
WXY	PC	/	/	/	/	/	/	/	/	/
YZY	PC	/	/	/	/	/	/	/	/	/
ZHJ	PC	/	/	/	/	/	/	/	/	/
ZYH	PC	/	/	/	/	/	/	/	/	/
ZZY	PC	/	/	/	/	/	/	/	/	/

## Sheet: TableS2
TableS2. The clinical data of all the samples in this study.
Sample ID	Group	IL-2	IL-4	IL-6	IL-10	IFN-γ	IL-17A	Occludin（ng/ml）	Zonulin（ng/ml）	CD14（ng/ml）	LBP（μg/ml）	PA	ALB	Hb
C0M460	C0	0.969972	0.597266	10.6917	1.91632	1.54483	0	0.524337	7.74681	342.729	7.13701	176	36	113
C0M608	C0	1.22434	0.963319	5.23147	1.73648	2.0442	5.29561	0.675616	4.39213	228.409	10.2535	190	40	135
C0M624	C0	0.949349	0.691427	19.6973	1.60523	1.19574	0.961279	0.766599	4.70524	129.075	7.59463	/	/	/
C0M650	C0	1.16552	1.08553	5.95353	2.04673	0.555617	1.45136	0.159917	15.6191	232.722	6.2073	206	40	128
C0M705	C0	0.949349	1.15125	1.68616	1.4075	0.812654	0	0.847017	1.75312	166.759	9.73259	271	37	95
C0M718	C0	0.867217	0.906748	2.71199	1.47354	1.73034	0.470205	2.18482	3.45283	244.262	9.16652	/	/	/
C0M737	C0	0.8795	0.620714	4.3184	1.74467	1.06167	0	0.486542	1.21638	755.373	12.9509	180	36	123
C0M743	C0	0.920537	0.5041	5.15	1.87551	0.812654	2.93169	0.355278	0.232338	1092.38	10.0236	314	36	164
C0M415	C0	0.822296	1.2339	2.40782	7.38252	1.34642	3.1448	0.492738	0.008693	324.091	4.39105	/	/	/
C0M447	C0	0.891795	0.683543	6.73417	1.39097	0.541553	0	0.543789	3.58701	142.937	8.70847	/	/	/
C0M504	C0	0.986496	1.16773	10.7091	2.32293	1.43765	0.470205	1.11355	11.3251	405.55	11.6447	/	/	/
C0M727	C0	0.887695	0.92288	7.78554	8.13954	0.987834	0	0.766599	7.03115	204.91	10.3432	/	/	/
C3M460	C3	0.8795	0.770629	9.71951	1.77741	1.52947	0.681045	0.682969	4.16849	333.587	8.4154	169	36	118
C3M608	C3	1.30034	0.794516	3.40042	1.85917	1.85521	0	/	/	259.68	3.78718	138	29	109
C3M624	C3	/	/	/	/	/	/	/	7.07587	123.86	3.72854	/	/	/
C3M650	C3	/	/	/	/	/	/	0.468198	/	108.63	0.525551	209	36	126
C3M705	C3	0.757283	0.496382	2.61275	1.62166	1.24076	1.10126	0.543789	2.96081	151.305	8.41158	283	37	71
C3M718	C3	0.728965	0.762679	1.65694	1.29988	1.39196	0	1.58523	3.85539	170.133	4.70056	/	/	/
C3M737	C3	0.850861	0.496382	3.65149	1.51474	1.48349	3.858	0.511574	1.03746	876.715	18.0097	217	34	114
C3M743	C3	0.867217	1.01204	4.89013	1.28328	1.54483	3.78649	0.392951	4.66051	250.055	4.85689	276	35	154
C3M415	C3	0.867217	0.343563	4.66384	5.35672	1.06167	0	0.344878	1.57421	431.522	8.2143	/	/	/
C3M416	C3	0.156163	0.351783	10.6107	1.56678	25.7134	0	/	/	/	/	/	/	/
C3M447	C3	0.891795	1.00391	4.43861	0.999335	0.640493	0.470205	0.550355	8.73085	188.912	5.34592	/	/	/
C3M504	C3	0.891795	0.691427	7.22864	1.68731	1.80827	0	1.02959	4.74997	267.049	13.5141	/	/	/
C3M727	C3	0.90821	0.550557	2.65851	10.5148	1.07649	0	/	/	232.722	5.45947	/	/	/
T0M408	T0	1.01132	1.18424	4.32641	35.5667	2.21913	5.22343	0.085661	11.0568	257.252	6.43547	/	/	/
T0M416	T0	0.863126	1.09373	4.60743	1.81013	1.60642	0	/	/	344.576	11.8008	241	33	84
T0M418	T0	0.781617	0.995778	9.29691	0.97408	1.40718	4.64705	/	/	136.043	9.08662	132	35	102
T0M429	T0	1.09028	0.683543	2.90381	4.01117	1.80827	2.01303	0.130412	22.0601	497.777	8.82176	226	39	110
T0M454	T0	1.01961	1.36728	1.82556	1.84283	1.37677	0	0.1482	3.35614	685.003	6.46843	195	37	107
T0M548	T0	0.904104	1.06916	3.29894	2.33104	1.03208	1.87238	0.822452	3.22918	352.026	4.94181	/	/	/
T0M603	T0	0.9	0.605075	11.6455	2.94488	1.06167	1.59156	0.267468	-1.46736	574.067	11.5353	315	41	122
T0M621	T0	1.34273	0.858498	10.7352	3.67531	2.88401	3.35831	0.456173	3.85539	417.365	20.4049	222	39	110
T0M638	T0	0.936992	0.427248	4.47072	2.07929	2.07588	0.399689	17.3505	0.187609	602.903	4.40705	/	/	/
T0M704	T0	0.990631	1.20077	1.57684	0.97408	0.943768	0	0.922985	10.3858	468.7	10.0038	/	/	/
T0M716	T0	1.76877	1.1925	4.59133	9.84706	1.57559	3.1448	0.104035	3.49756	252.875	5.59869	220	36	119
T0M404	T0	0.924648	0.597266	12.5268	1.20015	1.4988	0.751166	/	27.7407	283.11	6.05029	/	/	/
T0M413	T0	1.1823	0.850478	10.1698	2.64656	1.48349	2.15386	0.170451	23.5361	694.807	10.4161	/	/	/
T0M422	T0	0.949349	0.979537	8.49118	1.91632	1.46819	0.821236	0.249715	18.1687	353.636	11.8284	/	/	/
T0M423	T0	0.834529	0.0981511	3.32233	1.48178	1.4224	0.399689	0.838787	18.8573	176.14	6.51143	/	/	/
T0M436	T0	1.01961	1.04465	4.50285	2.7192	4.71255	4.43142	0.590619	-0.349139	459.462	5.24838	/	/	/
T0M521	T0	1.3895	0.826456	6.43413	4.80835	5.87146	1.87238	1.02959	10.2964	354.173	6.51475	/	/	/
T0M524	T0	/	/	/	/	/	/	0.570302	4.74997	373.589	7.46891	/	/	/
T0M543	T0	0.850861	1.40084	3.88841	2.5496	1.62186	3.78649	0.188791	8.82031	372.478	7.07094	/	/	/
T0M614	T0	1.22013	0.770629	10.7091	1.74467	1.85521	0.751166	/	2.42406	318.526	23.0522	/	/	/
T0M701	T0	/	/	/	/	/	/	0.830598	17.945	343.52	9.97856	/	/	/
T0M707	T0	0.883597	0.754736	2.27964	2.90461	1.45291	0	/	/	144.005	4.51454	/	/	/
T0M748	T0	0.90821	0.691427	4.75262	0.838673	1.15089	0	1.40757	3.81066	148.95	4.62346	/	/	/
T3M408	T3	0.949349	1.11834	3.34574	32.5292	1.52947	5.44006	0.524337	6.85223	256.593	7.27722	/	/	/
T3M416	T3	/	/	/	/	/	/	0.675616	3.05027	263.907	7.64886	140	30	68
T3M418	T3	/	/	/	/	/	/	1.02959	4.16849	253.311	9.1986	193	37	112
T3M429	T3	1.00718	0.762679	5.50119	1.84283	1.68376	0.961279	1.10405	3.05027	415.282	7.24906	256	37	113
T3M454	T3	0.8795	0.882595	3.44736	1.53944	1.06167	0.961279	0.64662	5.06307	512.22	10.4161	280	34	74
T3M548	T3	0.7735	0.794516	2.89612	1.15013	1.00256	1.59156	1.51731	2.73716	190.366	5.64757	/	/	/
T3M603	T3	0.9	0.644224	5.19887	2.06301	0.783744	8.1993	2.09112	6.40494	528.65	14.1071	248	43	128
T3M621	T3	1.26229	1.08553	4.58328	2.57385	2.0442	3.21592	0.74329	0.724357	274.089	11.0054	272	37	98
T3M638	T3	0.854948	0.818462	2.57468	1.52298	1.28594	0.681045	0.550355	4.70524	214.196	4.1808	/	/	/
T3M704	T3	0.814148	0.738869	3.76977	1.17516	1.01731	0	0.984431	2.06623	339.839	9.25084	/	/	/
T3M716	T3	1.49206	0.659931	2.72728	1.25007	1.62186	0	1.52853	3.13972	179.983	8.14287	232	36	122
T3M413	T3	/	/	/	/	/	/	0.675616	5.28672	422.752	8.3468	/	/	/
T3M422	T3	0.777557	0.746799	3.38479	1.19182	1.51412	1.59156	0.735604	5.55509	253.093	7.27018	/	/	/
T3M423	T3	0.834529	0.535043	3.69087	0.855671	1.10619	1.66171	/	/	/	/	/	/	/
T3M436	T3	0.850861	0.874556	3.93597	1.07488	1.13597	0	1.27132	1.93204	191.096	4.39638	/	/	/
T3M521	T3	/	/	/	/	/	/	0.53078	4.16849	421.551	5.0563	/	/	/
T3M524	T3	1.01547	1.09373	1.66424	1.08326	0.841647	0.115535	0.563612	3.54228	159.973	3.36193	/	/	/
T3M543	T3	0.9	1.24219	2.28716	1.32475	1.63731	0.89127	0.64662	0.232338	190.731	6.91924	/	/	/
T3M701	T3	0.87131	0.238391	2.46837	1.28328	1.45291	0	0.64662	1.17165	604.406	6.61126	/	/	/
T3M707	T3	0.904104	0.450227	10.0657	1.11672	1.4988	2.01303	0.085661	5.37617	305.611	8.10915	/	/	/
T3M748	T3	0.793805	0.612891	5.57497	0.778994	1.06167	0	1.41835	2.55825	99.6481	3.11666	/	/	/
PC39	PC	0.781617	0.995778	3.74608	1.9	1.07649	1.66171	/	/	/	/	/	/	/
PC40	PC	2.90686	1.68078	19.2838	41.2733	7.18066	4.07275	/	/	/	/	/	/	/
PC41	PC	0.982363	0.826456	6.62568	1.72829	1.39196	0.0437083	/	/	/	/	/	/	/
PC44	PC	0.842692	0.778585	5.19072	1.68731	1.22574	3.1448	/	/	/	/	/	/	/
PC45	PC	0.757283	0.519557	3.27556	1.12508	1.591	0	/	/	/	/	/	/	/
PC46	PC	0.936992	0.675666	5.52577	1.94895	0.885291	1.94269	/	/	/	/	/	/	/
PC47	PC	0.793805	0.336	2.47595	1.24175	1.63731	0	/	/	/	/	/	/	/

## Sheet: TableS3
TableS3.The statistics of the sequencing reads of all the samples in this study.
Sample id	Group	Read length (bp)	Insert size (bp)	Raw reads (#)	Raw bases (bp)	Q20(%)	Q30(%)	GC(%)	Adaptor(%)	Low quality(%)	Host(%)	Clean reads(#)	Clean bases(bp)	Data use rate(%)
T0M408	T0	150	404	36476414	5471462100	99.76	96.99	47	0.0017	0.0165	0.0001	35811832	5403613542	0.9818
T0M416	T0	150	393	55513752	8327062800	99.92	97.4	47	0.001	0.0072	0.0006	55028318	8302475897	0.9913
T0M418	T0	150	383	37558226	5633733900	99.84	96.83	51	0.0011	0.0121	0.0004	37044292	5589377608	0.9863
T0M429	T0	150	408	44305734	6645860100	99.76	96.53	50	0.0013	0.016	0.0025	43427256	6552776106	0.9802
T0M454	T0	150	383	33820344	5073051600	99.86	97.44	50	0.001	0.0087	0.0007	33467176	5050427893	0.9896
T0M548	T0	150	377	50428662	7564299300	99.83	96.69	49	0.0013	0.0125	0.0005	49713072	7499729058	0.9858
T0M603	T0	150	380	36298340	5444751000	99.91	97.25	49	0.0008	0.0078	0.0001	35980836	5428868717	0.9913
T0M621	T0	150	380	40019634	6002945100	99.8	96.7	48	0.002	0.0134	0.0032	39277054	5925622257	0.9814
T0M638	T0	150	398	59632658	8944898700	99.74	96.62	48	0.0029	0.019	0.0095	57755974	8713997773	0.9685
T0M704	T0	150	400	42596228	6389434200	99.88	97.14	46	0.0007	0.0088	0.0001	42184726	6365624341	0.9903
T0M716	T0	150	389	41854008	6278101200	99.89	97.39	45	0.0007	0.0085	0.0001	41467614	6257101013	0.9908
T3M429	T3	150	414	48500784	7275117600	99.91	97.25	49	0.0014	0.0082	0.0002	48024110	7246670584	0.9902
T3M408	T3	150	391	39740720	5961108000	99.88	97.15	49	0.0012	0.0094	0.0007	39291788	5928150044	0.9887
T3M416	T3	150	375	40947362	6142104300	99.84	96.81	50	0.0017	0.0121	0.0004	40370818	6089878129	0.9859
T3M418	T3	150	372	44840132	6726019800	99.79	96.8	50	0.0023	0.0133	0.0001	44133794	6657491494	0.9842
T3M454	T3	150	378	38249228	5737384200	99.93	97.68	48	0.0005	0.0063	0.001	37947348	5726486546	0.9921
T3M548	T3	150	385	37555056	5633258400	99.92	97.15	50	0.0007	0.0073	0.0009	37218316	5615665515	0.991
T3M603	T3	150	396	36995428	5549314200	99.47	95.28	51	0.0059	0.0332	0.0017	35485828	5354758191	0.9592
T3M621	T3	150	383	40120046	6018006900	99.7	96.62	49	0.0017	0.019	0.0016	39225202	5918956207	0.9777
T3M638	T3	150	376	37421128	5613169200	99.84	97	51	0.001	0.0118	0.0021	36863690	5562519265	0.9851
T3M704	T3	150	394	39216924	5882538600	99.86	97.31	48	0.0016	0.0098	0.0011	38727844	5843200500	0.9875
T3M716	T3	150	383	38527242	5779086300	99.84	96.91	49	0.0011	0.0098	0.0061	37872354	5714279348	0.983
T6M418	T6	150	400	48762900	7314435000	99.88	97.2	52	0.0016	0.0093	0.0021	48133420	7260651262	0.9871
T6M454	T6	150	363	45375228	6806284200	99.93	96.99	48	0.0007	0.0073	0.0104	44539420	6720743631	0.9816
T6M704	T6	150	403	34432830	5164924500	99.75	96.65	48	0.0042	0.0158	0.0004	33729172	5088910315	0.9796
C0M460	C0	150	406	48531804	7279770600	99.85	97.16	48	0.001	0.0118	0.0007	47879432	7224840207	0.9866
C0M608	C0	150	406	37655820	5648373000	99.82	96.98	50	0.0012	0.0131	0.0001	37115852	5600634576	0.9857
C0M624	C0	150	388	44338094	6650714100	99.83	96.81	45	0.003	0.0118	0.001	43635370	6577483497	0.9842
C0M650	C0	150	416	43777194	6566579100	99.89	96.98	51	0.0007	0.0092	0.0147	42701626	6443507104	0.9754
C0M705	C0	150	398	34363022	5154453300	99.89	97.21	46	0.0012	0.0084	0.0012	33993706	5128866596	0.9893
C0M718	C0	150	406	43621892	6543283800	99.9	97.21	48	0.001	0.0083	0.001	43175002	6515009151	0.9898
C0M737	C0	150	371	44963310	6744496500	99.78	96.65	48	0.0017	0.0157	0.0011	44133654	6658407192	0.9815
C0M743	C0	150	392	34611870	5191780500	99.89	97.52	45	0.0011	0.008	0.0003	34285282	5172657361	0.9906
C3M460	C3	150	389	41200628	6180094200	99.85	97.1	47	0.0015	0.0103	0.0004	40696718	6139814411	0.9878
C3M608	C3	150	403	41164136	6174620400	99.85	96.96	49	0.0011	0.0112	0.0006	40632438	6131238640	0.9871
C3M624	C3	150	292	32938250	4940737500	99.79	97.01	46	0.0031	0.0143	0.0018	32305656	4871384254	0.9808
C3M650	C3	150	406	31536566	4730484900	99.75	96.84	45	0.0009	0.0149	0.0123	30649528	4625051856	0.9719
C3M705	C3	150	401	40117438	6017615700	99.94	97.86	47	0.0004	0.0048	0.0023	39813798	6007765806	0.9924
C3M718	C3	150	407	36821934	5523290100	99.78	97.07	48	0.0016	0.014	0.0031	36132954	5452743258	0.9813
C3M737	C3	150	388	39859000	5978850000	99.89	97.41	48	0.0004	0.0081	0.0039	39365740	5940442032	0.9876
C3M743	C3	150	401	40452530	6067879500	99.83	96.65	48	0.0024	0.0123	0.0024	39758858	5997626190	0.9829
C6M460	C6	150	400	38655536	5798330400	99.78	96.63	51	0.0027	0.0158	0.0004	37924444	5721980571	0.9811
C6M705	C6	150	393	41547364	6232104600	99.93	96.92	48	0.0006	0.0076	0.1059	36802244	5552943729	0.8858
C6M718	C6	150	383	47916988	7187548200	99.89	97.44	49	0.0005	0.0085	0.0006	47454830	7161200417	0.9904
CWL	PC	150	373	44092950	6613942500	99.85	97.33	53	0.0014	0.0111	0.0001	43537964	6570037961	0.9874
GYL	PC	150	413	34387900	5158185000	99.89	97.52	44	0.0007	0.0085	0.0001	34070632	5141438391	0.9908
HLG15	PC	150	397	46035232	6905284800	99.92	97.52	49	0.001	0.0063	0.0003	45686956	6892511428	0.9924
HQ	PC	150	384	35078620	5261793000	99.89	97.4	51	0.0014	0.0086	0.0002	34721056	5238776905	0.9898
HWQ20	PC	150	383	35935978	5390396700	99.91	97.42	50	0.0007	0.0074	0.0004	35626602	5375527408	0.9914
HZC	PC	150	389	46879790	7031968500	99.88	97.5	44	0.0022	0.0095	0.0009	46294570	6980136763	0.9875
LZX	PC	150	376	38807782	5821167300	99.78	96.66	49	0.002	0.0154	0.0036	37995508	5732189222	0.9791
PSY	PC	150	420	48683454	7302518100	99.84	96.91	47	0.002	0.012	0.0001	47997814	7239334270	0.9859
STH	PC	150	369	30343342	4551501300	99.94	97.66	45	0.0004	0.0049	0.0048	30037520	4532598616	0.9899
TQQ	PC	150	380	33563150	5034472500	99.93	97.68	49	0.0004	0.0058	0.0003	33341852	5031301697	0.9934
TY	PC	150	359	34078014	5111702100	99.83	97.24	46	0.0021	0.0116	0.0012	33571028	5065821756	0.9851
WFX16	PC	150	383	41587480	6238122000	99.91	97.38	46	0.0009	0.0071	0	41255510	6223993117	0.992
WHM	PC	150	395	30593172	4588975800	99.85	97.12	48	0.0016	0.0108	0.0027	30131408	4547114502	0.9849
WQQ	PC	150	386	40640538	6096080700	99.86	97.11	46	0.0012	0.0102	0	40176050	6060484174	0.9886
WXY	PC	150	364	37672382	5650857300	99.82	97.41	48	0.0029	0.0112	0.0003	37129292	5603292134	0.9856
YZY	PC	150	380	35143888	5271583200	99.72	96.88	47	0.001	0.0151	0	34576724	5217579933	0.9839
ZHJ	PC	150	387	48714474	7307171100	99.8	96.7	51	0.002	0.0142	0.0001	47917606	7227305819	0.9836
ZYH	PC	150	421	45173724	6776058600	99.83	97.17	51	0.0029	0.0119	0.0002	44497598	6709032280	0.985
ZZY	PC	150	355	31897744	4784661600	99.96	97.72	45	0.0004	0.0044	0.0008	31718964	4786120374	0.9944
Total:				2552571998	382885799700							2511463040	378916168834

## Sheet: TableS4
TableS4a. The differential genus between T3 group and T0 group (Wilcoxon rank-sum test P<0.05 and at least one group's median abundance more than 2e-8).
Taxonomy	median(T0)	median(T3)	mean(T0)	mean(T3)	pvalue	fdr	enrichment
g__Clostridia_bacterium_UC5_1_1E3	8.05e-05	0.000310145	0.000113092	0.00057655	0.0128375	1	T3
g__Clostridiales_bacterium_VE202_27	0.000358778	0.00058211	0.000415959	0.00153102	0.0473072	1	T3
g__Elizabethkingia	1.19e-07	1.85e-08	1.91e-07	2.67e-08	0.0247473	1	T0
g__Firmicutes_bacterium_CAG_212	1.02e-05	3.55e-06	3.46e-05	4.96e-06	0.0335964	1	T0
TableS4b. The differential genus between C3 group and C0 group (Wilcoxon rank-sum test P<0.05 and at least one group's median abundance more than 2e-8).
Taxonomy	median(C0)	median(C3)	mean(C0)	mean(C3)	pvalue	fdr	enrichment
g__Firmicutes_bacterium_ZOR0006	6.20548e-09	5.64358e-08	1.26e-08	7.2e-07	0.0018648	1	C3
g__Psychrobacter	3.92795e-09	8.39962e-08	1.89215e-08	9.40109e-08	0.0485974	1	C3
g__Aureimonas	0	8.53e-08	7.8e-09	2.08e-07	0.0402162	1	C3
g__Veillonellaceae_bacterium_KA00182	2.52684e-07	5.68115e-07	2.66432e-07	7.85676e-07	0.0206682	1	C3
g__Dielma	5.90731e-06	2.45997e-05	1.68446e-05	5.48119e-05	0.0498834	1	C3
g__Holdemanella	2.07566e-05	3.69298e-05	1.96155e-05	5.83e-05	0.0104118	1	C3
g__Erysipelatoclostridium	0.000200877	0.000449995	0.000256312	0.00057	0.0379176	1	C3
g__Coprobacillus	0.000505	0.0012	0.000525	0.00159	0.0206682	1	C3
g__Firmicutes_bacterium_CAG_475	2.4371e-07	0	1.34e-06	0	0.012777	1	C0
g__Rhodotorula	2.58757e-08	0	2.78e-08	1.18e-08	0.0325306	1	C0
g__Spongiibacter	8.59e-08	1.47e-08	2.13e-07	1.76e-08	0.0355562	1	C0
g__Pseudoalteromonas	1.78e-07	2.75e-08	2.05e-07	3.51e-08	0.000621601	1	C0
g__Thermotogales_bacterium_Thermo_02	1.63e-05	8.55272e-06	1.62391e-05	8.03607e-06	0.0206682	1	C0
g__Firmicutes_bacterium_CAG_124	7.41009e-05	1.23136e-05	0.000314049	1.63e-05	0.0498834	1	C0
g__Coprobacter	0.000102	3.44498e-05	9.42876e-05	3.78044e-05	0.0104118	1	C0
TableS4c. The differential species between T3 group and T0 group (Wilcoxon rank-sum test P<0.05 and at least one group's median abundance more than 2e-8).
Taxonomy	median(T0)	median(T3)	mean(T0)	mean(T3)	pvalue	fdr	enrichment
s__Clostridium_butyricum	0	8.71e-06	1.28e-05	1.41e-05	0.0062216	1	T3
s__Coprobacillus_sp_29_1	0.000142993	0.000521516	0.000226536	0.000903815	0.00663423	1	T3
s__Coprobacillus_sp_D6	0.000151194	0.000553194	0.000240518	0.000958113	0.00663423	1	T3
s__Candidatus_Stoquefichus_massiliensis	9.3e-07	3.82e-06	9.28e-07	7.74e-06	0.0070323	1	T3
s__Clostridium_sp_IODB_O3	9.93e-10	2.66e-07	5.22e-07	5.86e-07	0.00879854	1	T3
s__Clostridia_bacterium_UC5_1_1E3	8.05e-05	0.000310145	0.000113092	0.00057655	0.0128375	1	T3
s__Coprobacillus_cateniformis	9.55e-05	0.000425239	0.000130742	0.000703409	0.0157691	1	T3
s__Carnobacterium_divergens	0	1.51e-07	3.28e-08	1.62e-07	0.0197757	1	T3
s__Corynebacterium_massiliense	3.87e-09	2.4e-08	1.94e-08	4.09e-08	0.0208128	1	T3
s__Clostridium_viride	8.02e-08	8.6e-07	3.08e-07	8.54e-07	0.027383	1	T3
s__Haemophilus_ducreyi	0.000114	0.000203633	0.000136354	0.000224982	0.0335964	1	T3
s__Ralstonia_insidiosa	2.51e-07	4.46e-07	2.73e-07	4.48e-07	0.0399755	1	T3
s__Peptoniphilus_indolicus	0	3.68e-08	5.65e-08	3.9e-07	0.0418646	1	T3
s__Alistipes_finegoldii	0.000728916	0.00129462	0.000765882	0.00160264	0.0473072	1	T3
s__Clostridiales_bacterium_VE202_27	0.000358778	0.00058211	0.000415959	0.00153102	0.0473072	1	T3
s__Clavibacter_michiganensis	7.22e-06	0	6.2e-06	4.73e-08	0.000641789	1	T0
s__Corynebacterium_variabile	3.53e-07	1.96e-08	5.52e-07	7.58e-08	0.010009	1	T0
s__Serratia_sp_Leaf50	2.08e-08	5.8e-10	4.92e-07	3.93e-09	0.0230946	1	T0
s__Citrobacter_freundii	0.00015417	3.24e-05	0.000420136	5.44e-05	0.0335964	1	T0
s__Enterococcus_sp_7L76	2.86e-06	3.93e-07	1.85e-05	9.8e-06	0.0335964	1	T0
s__Firmicutes_bacterium_CAG_212	1.02e-05	3.55e-06	3.46e-05	4.96e-06	0.0335964	1	T0
s__Gordonia_sp_852002_51296_SCH5728562_b	1.46e-07	0	2.75e-07	2.05e-08	0.037563	1	T0
s__Clostridium_sp_CAG_411	2.38e-07	0	4.32e-07	6.09e-08	0.038957	1	T0
s__Enterobacter_sp_MGH119	1e-05	2.45e-06	3.72e-05	1.26e-05	0.0473072	1	T0
s__Fusobacterium_hwasookii	2.65e-07	0	4.02e-07	9.78e-08	0.0493866	1	T0
TableS4d. The differential species between C3 group and C0 group (Wilcoxon rank-sum test P<0.05 and at least one group's median abundance more than 2e-8).
Taxonomy	median(C0)	median(C3)	mean(C0)	mean(C3)	pvalue	fdr	enrichment
s__Firmicutes_bacterium_ZOR0006	6.21e-09	5.64e-08	1.26e-08	7.2e-07	0.0018648	1	C3
s__Holdemanella_biformis	2.08e-05	3.69e-05	1.96e-05	5.83e-05	0.0104118	1	C3
s__Peptoniphilus_sp_oral_taxon_375	6.34e-07	1.13e-06	6.1e-07	2.26e-06	0.014763	1	C3
s__Weissella_hellenica	0	7.44e-08	7.65e-09	7.77e-08	0.0176723	1	C3
s__Veillonellaceae_bacterium_KA00182	2.53e-07	5.68e-07	2.66e-07	7.86e-07	0.0206682	1	C3
s__Lactobacillus_zeae	0	1.29e-07	3.77e-09	4.03e-07	0.0214682	1	C3
s__Rhodococcus_erythropolis	0	2.03e-08	2.2e-09	6.06e-08	0.0214682	1	C3
s__Peptoniphilus_sp_oral_taxon_836	2.33e-06	7.89e-06	1.58e-05	1.3e-05	0.0281274	1	C3
s__Robinsoniella_sp_KNHs210	2.03e-09	3.14e-08	1.37e-08	1.37e-06	0.0281274	1	C3
s__Ralstonia_sp_JGI_0001001_A05	5.1e-09	4.95e-08	3.16e-08	2.64e-07	0.0308276	1	C3
s__Ralstonia_sp_JGI_0001001_B07	4.91e-09	3.9e-08	3.05e-08	2.52e-07	0.0308276	1	C3
s__Ralstonia_sp_JGI_0001001_C06	4.68e-09	3.71e-08	2.9e-08	2.4e-07	0.0308276	1	C3
s__Streptococcus_sp_CCUG_49591	5.2e-06	8.86e-06	4.54e-06	1.44e-05	0.0379176	1	C3
s__Aureimonas_sp_Leaf427	0	8.53e-08	7.8e-09	2.08e-07	0.0402162	1	C3
s__Clostridium_sp_C105KSO13	8.07e-09	2.77e-07	8.82e-08	4.18e-07	0.0404213	1	C3
s__Corynebacterium_sp_KPL1821	1.67e-09	3.46e-08	4.32e-09	6.31e-08	0.0460531	1	C3
s__Dielma_fastidiosa	5.91e-06	2.46e-05	1.68e-05	5.48e-05	0.0498834	1	C3
s__Eggerthella_lenta	9.87e-05	0.000370636	0.000122279	0.000712369	0.0498834	1	C3
s__Staphylococcus_schleiferi	5.31e-07	1.58e-06	8.17e-07	1.72e-06	0.0498834	1	C3
s__Streptococcus_pseudoporcinus	6.84e-07	1.46e-06	7.59e-07	3.58e-06	0.0498834	1	C3
s__Clavibacter_michiganensis	2.17e-06	0	2.59e-06	0	0.00146006	1	C0
s__Parabacteroides_sp_D13	0.00245323	0.00101181	0.00292315	0.00101191	0.0104118	1	C0
s__Firmicutes_bacterium_CAG_475	2.44e-07	0	1.34e-06	0	0.012777	1	C0
s__Parabacteroides_sp_20_3	0.00201619	0.000427876	0.00221791	0.000851674	0.0206682	1	C0
s__Thermotogales_bacterium_Thermo_02	1.63e-05	8.55e-06	1.62e-05	8.04e-06	0.0206682	1	C0
s__Prevotella_oryzae	2.05e-08	0	3.68e-08	1.96e-10	0.0214682	1	C0
s__Clostridium_sp_CAG_138	0.000476556	0	0.0244762	0.000140283	0.0246106	1	C0
s__Alcanivorax_pacificus	5.85e-08	9e-09	1.29e-07	1.5e-08	0.0355562	1	C0
s__Bacteroides_faecichinchillae	0.000127906	5.65e-05	0.000125607	6.6e-05	0.0379176	1	C0
s__Bacteroides_sp_2_1_33B	0.00113808	0.000314072	0.00170374	0.0003015	0.0379176	1	C0
s__Parabacteroides_distasonis	0.00895069	0.00202509	0.0102479	0.00373921	0.0379176	1	C0
s__Parabacteroides_sp_D26	0.00201787	0.000475318	0.00389405	0.000482781	0.0379176	1	C0
s__Porphyromonas_crevioricanis	0.000504079	8.66e-05	0.000592292	0.000166986	0.0379176	1	C0
s__Prevotella_multiformis	1.31e-05	3.22e-06	1.18e-05	3.53e-06	0.0379176	1	C0
s__Prevotella_sp_HJM029	3.69e-05	1.39e-05	3.68e-05	2.04e-05	0.0379176	1	C0
s__Tannerella_forsythia	1.27e-05	4.58e-06	1.23e-05	5.67e-06	0.0379176	1	C0
s__Yersinia_pestis	1.39e-05	6.74e-06	1.95e-05	5.66e-06	0.0379176	1	C0
s__Acinetobacter_junii	3.77e-07	7.93e-08	5.24e-07	2.42e-07	0.0404213	1	C0
s__Aeromonas_simiae	3.32e-07	3.36e-08	2.99e-07	1.04e-07	0.0498834	1	C0
s__Bacteroides_sp_3_1_19	0.0021801	0.000300803	0.0021906	0.000757696	0.0498834	1	C0
s__Firmicutes_bacterium_CAG_124	7.41e-05	1.23e-05	0.000314049	1.63e-05	0.0498834	1	C0
s__Parabacteroides_sp_2_1_7	0.00149399	0.000552029	0.00178629	0.000801629	0.0498834	1	C0
s__Parabacteroides_sp_CAG_2	0.00157989	0.000305919	0.00224171	0.000522193	0.0498834	1	C0
s__Parabacteroides_sp_D25	0.00147905	0.000412117	0.00177551	0.000759809	0.0498834	1	C0
TableS4e. The differential species among T0, T3 and T6 groups (Kruskal-Wallis test P<0.05 and at least one group's median abundance more than 2e-8).
Taxonomy	median(T0)	median(T3)	median(T6)	pvalue	fdr	enrichment
s__Clavibacter_michiganensis	7.22e-06	0	0	0.00152431	1	T0
s__Morganella_morganii	1.12e-05	1.43e-06	1.18e-07	0.0189727	1	T0
s__Corynebacterium_variabile	3.53e-07	1.96e-08	9.59e-08	0.0203415	1	T0
s__Citrobacter_freundii	0.00015417	3.24e-05	6.87e-06	0.0213379	1	T0
s__Veillonella_sp_DORA_A_3_16_22	9.15e-07	5.39e-07	5.87e-08	0.0240516	1	T0
s__Citrobacter_pasteurii	2.57e-06	8.56e-07	1.25e-07	0.0316017	1	T0
s__Clostridium_magnum	8.49e-08	0	0	0.0337064	1	T0
s__Fusobacterium_hwasookii	2.65e-07	0	0	0.03631	1	T0
s__Gordonia_sp_852002_51296_SCH5728562_b	1.46e-07	0	0	0.0383105	1	T0
s__Sphingobacterium_sp_PM2_P1_29	6.83e-07	7.36e-08	1.57e-08	0.0442915	1	T0
s__Yersinia_intermedia	5.39e-07	2.85e-07	2.96e-08	0.0448794	1	T0
s__beta_proteobacterium_FWI2	1.53e-07	1.18e-07	5.31e-08	0.0492193	1	T0
s__Clostridium_sp_IODB_O3	9.93e-10	2.66e-07	0	0.00707527	1	T3
s__Clostridium_butyricum	0	8.71e-06	2.25e-08	0.00839335	1	T3
s__Carnobacterium_divergens	0	1.51e-07	0	0.0181208	1	T3
s__Streptococcus_sp_AS20	5.32e-06	7.37e-06	4.28e-08	0.0219923	1	T3
s__Burkholderia_dolosa	3.26e-08	3.73e-08	0	0.0243692	1	T3
s__Slackia_sp_CM382	2.88e-07	1.39e-06	0	0.0302127	1	T3
s__Candidatus_Stoquefichus_massiliensis	9.3e-07	3.82e-06	4.77e-07	0.0307028	1	T3
s__Coprobacillus_sp_29_1	0.000142993	0.000521516	0.000162839	0.0329558	1	T3
s__Coprobacillus_sp_D6	0.000151194	0.000553194	0.000164178	0.0329558	1	T3
s__Streptococcus_sp_HPH0090	1.81e-07	4.56e-07	7.24e-10	0.0439947	1	T3
s__Slackia_exigua	3.58e-07	1.03e-06	0	0.0477284	1	T3
s__Corynebacterium_massiliense	3.87e-09	2.4e-08	6.37e-09	0.0485895	1	T3
s__Bifidobacterium_longum_CAG_69	4.15e-06	2.67e-05	0.00049225	0.0286224	1	T6
s__Bifidobacterium_choerinum	0	3.6e-08	7.78e-07	0.0299241	1	T6
s__Bifidobacterium_sp_12_1_47BFAA	5.25e-06	3.04e-05	0.000551407	0.0374393	1	T6
s__Bifidobacterium_longum	0.000125923	0.000304682	0.00538758	0.0397044	1	T6
s__Clostridiales_bacterium_VE202_27	0.000358778	0.00058211	0.000664622	0.0439108	1	T6
TableS4f. The differential species among C0, C3 and C6 groups (Kruskal-Wallis test P<0.05 and at least one group's median abundance more than 2e-8).
Taxonomy	median(C0)	median(C3)	median(C6)	pvalue	fdr	enrichment
s__Clavibacter_michiganensis	2.17e-06	0	0	0.00216605	1	C0
s__Clostridium_sp_FS41	0.000122201	7.4e-05	1.89e-05	0.0112086	1	C0
s__Parabacteroides_sp_20_3	0.00201619	0.000427876	0.000346031	0.0113699	1	C0
s__Bacteroides_ovatus	0.00748745	0.00602817	0.000971807	0.0127465	1	C0
s__Prevotella_oryzae	2.05e-08	0	0	0.0135744	1	C0
s__Bacteroidales_bacterium_Bact_03	4.59e-06	2.46e-06	3.08e-07	0.0191518	1	C0
s__Prevotella_scopos	2.36e-05	8.88e-06	7.01e-06	0.02046	1	C0
s__Parabacteroides_sp_D13	0.00245323	0.00101181	0.00113257	0.0211283	1	C0
s__Porphyromonas_uenonis	6.31e-05	3.73e-05	1.97e-05	0.0289823	1	C0
s__Prevotella_sp_HJM029	3.69e-05	1.39e-05	9.58e-06	0.0342181	1	C0
s__Firmicutes_bacterium_CAG_475	2.44e-07	0	0	0.0354154	1	C0
s__Prevotella_disiens	0.000246864	0.000117958	5.58e-05	0.0359083	1	C0
s__Parabacteroides_sp_2_1_7	0.00149399	0.000552029	0.000632702	0.0447286	1	C0
s__Prevotella_stercorea	0.000285958	0.000235166	7.88e-05	0.0456974	1	C0
s__Thermotogales_bacterium_Thermo_02	1.63e-05	8.55e-06	5.45e-06	0.0461072	1	C0
s__Parabacteroides_sp_D25	0.00147905	0.000412117	0.000632006	0.0474436	1	C0
s__Prevotella_falsenii	6.9e-06	3.79e-06	8.76e-07	0.0491686	1	C0
s__uncultured_Bacteroides_sp	0.00101311	0.000835649	0.000314732	0.0491686	1	C0
s__Firmicutes_bacterium_ZOR0006	6.21e-09	5.64e-08	2.32e-08	0.0097687	1	C3
s__Clostridia_bacterium_UC5_1_1A9	7.6e-05	8.43e-05	2.29e-05	0.0143153	1	C3
s__Clostridium_sp_VE202_10	2.95e-05	8.32e-05	1e-05	0.0298223	1	C3
s__Clostridiales_bacterium_VE202_07	3.55e-05	0.000101013	1.2e-05	0.031576	1	C3
s__Lactobacillus_zeae	0	1.29e-07	6.76e-08	0.0336502	1	C3
s__Peptoniphilus_sp_oral_taxon_375	6.34e-07	1.13e-06	7.15e-07	0.0487316	1	C3
s__Ralstonia_sp_JGI_0001001_A05	5.1e-09	4.95e-08	3.16e-07	0.00842235	1	C6
s__Ralstonia_sp_JGI_0001001_B07	4.91e-09	3.9e-08	3.03e-07	0.00963326	1	C6
s__Ralstonia_sp_JGI_0001001_C06	4.68e-09	3.71e-08	2.89e-07	0.00963326	1	C6
s__Spirochaetales_bacterium_Spiro_06	2.32e-08	2.69e-08	7.35e-08	0.0276181	1	C6
s__Pseudomonas_sp_NBRC_111133	3.6e-09	4.25e-08	2.55e-07	0.0293808	1	C6
s__Chloroflexi_bacterium_JGI_0002000_F10	0	6.61e-08	3.58e-07	0.030296	1	C6
s__Treponema_denticola	1.58e-06	1.16e-06	3.31e-06	0.0346485	1	C6
s__Enterobacter_soli	3.16e-08	3.31e-08	1.07e-07	0.0369491	1	C6
s__Klebsiella_sp_KTE92	1.21e-05	1.78e-05	0.000137753	0.038567	1	C6
s__Enterobacter_sp_GN02174	2.4e-07	2.19e-07	9.82e-07	0.0430054	1	C6
s__Cupriavidus_sp_HMR_1	4.02e-09	2.25e-08	1.01e-07	0.0440738	1	C6
s__Enterobacteriaceae_bacterium_ATCC_29904	5.42e-07	2.82e-07	4.2e-06	0.0456974	1	C6
s__Holdemanella_biformis	2.08e-05	3.69e-05	5.15e-05	0.0456974	1	C6
s__Citrobacter_werkmanii	1.82e-08	6.83e-08	5.95e-07	0.0467706	1	C6
s__Pantoea_dispersa	3.54e-08	3.46e-08	1.38e-07	0.0487316	1	C6
s__Pantoea_sp_NGS_ED_1003	2.05e-07	9.34e-08	9.75e-07	0.0491686	1	C6

## Sheet: TableS5
TableS5a. The differential species between T3 group and T0 group which were accompanied with the change of probiotic Clostridium butyricum.
Taxonomy	median(T0)	median(T3)	T3/T0	pvalue	fdr	enrichment	median(T0)	median(T3)	median(T6)	pvalue	fdr	enrichment
s__Corynebacterium_massiliense	3.8707e-09	2.39735e-08	6.19357	0.0208128	1	T3	3.8707e-09	2.39735e-08	6.37059e-09	0.0485895	1	T3
s__Coprobacillus_sp_D6	0.000151194	0.000553194	3.65883	0.00663423	1	T3	0.000151194	0.000553194	0.000164178	0.0329558	1	T3
s__Coprobacillus_sp_29_1	0.000142993	0.000521516	3.64714	0.00663423	1	T3	0.000142993	0.000521516	0.000162839	0.0329558	1	T3
s__Carnobacterium_divergens	0	1.51042e-07	∞	0.0197757	1	T3	0	1.51042e-07	0	0.0181208	1	T3
s__Candidatus_Stoquefichus_massiliensis	9.29957e-07	3.82227e-06	4.11015	0.0070323	1	T3	9.29957e-07	3.82227e-06	4.77156e-07	0.0307028	1	T3
TableS5b. The change of probiotic Clostridium butyricum in human intestinal microbiome.
Taxonomy	median(T0)	median(T3)	T3/T0	pvalue	fdr	enrichment	median(T0)	median(T3)	median(T6)	pvalue	fdr	enrichment
s__Clostridium_butyricum	0	8.71138e-06	∞	0.0062216	1	T3	0	8.71138e-06	2.24692e-08	0.00839335	1	T3
TableS5c. The differential species between C3 group and C0 group which were the basal line of fluctuation due to seasonal changes.
Taxonomy	median(C0)	median(C3)	C3/C0	pvalue	fdr	enrichment	median(C0)	median(C3)	median(C6)	pvalue	fdr	enrichment
s__Peptoniphilus_sp_oral_taxon_375	6.3398e-07	1.12537e-06	1.77509	0.014763	1	C3	6.3398e-07	1.12537e-06	7.15185e-07	0.0487316	1	C3
s__Lactobacillus_zeae	0	1.28628e-07	∞	0.0214682	1	C3	0	1.28628e-07	6.76128e-08	0.0336502	1	C3
s__Firmicutes_bacterium_ZOR0006	6.20548e-09	5.64358e-08	9.09451	0.0018648	1	C3	6.20548e-09	5.64358e-08	2.3184e-08	0.0097687	1	C3

## Sheet: TableS6
TableS6a. The differential metabolites between T3 group and T0 group.
Metabolites	median(T0)	median(T3)	mean(T0)	mean(T3)	pvalue	fdr	enrichment
Glycylproline	0.2916	0.3448	0.270036	0.358655	0.0276905	1	T3
Glycolic acid	11.8634	17.275	10.5635	18.3484	0.0113982	0.812878	T3
Oxalic acid	24.858	43.8233	27.1633	41.0321	0.0137195	0.812878	T3
Sarcosine	6.469	11.0199	5.83657	11.7486	0.00224302	0.531596	T3
Glycine/Sarcosine	44.5427	21.3294	92.8086	27.0852	0.0113982	0.812878	T0
Ketoleucine/Leucine	0.295167	0.259646	0.338497	0.272113	0.0384334	1	T0
Dimethylglycine/Sarcosine	1.45465	0.555032	2.37737	0.97083	0.0450185	1	T0
TableS6b. The differential metabolites between C3 group and C0 group.
Metabolites	median(C0)	median(C3)	mean(C0)	mean(C3)	pvalue	fdr	enrichment
Anserine	0.16665	0.2917	0.14421	0.4093	0.0207687	1	C3
Glycylproline	0.2642	0.34565	0.250825	0.3341	0.0116571	1	C3
Valeric acid	0.38475	0.5498	0.32656	0.555225	0.00860255	1	C3
Oxalic acid	26.5877	37.6136	29.1116	45.6671	0.0355562	1	C3
GCA	0.13825	0.44405	0.322487	0.564725	0.0458395	1	C3
GDCA	0.314	0.55065	0.298513	0.656725	0.0207687	1	C3
EPA	1.7032	1.1004	1.96986	1.2465	0.0355562	1	C0

## Sheet: TableS7
TableS7a. The differential KOs between T3 group and T0 group.
No.	KO number	median(T0)	median(T3)	pvalue	fdr	enrichment	Functions
1	K20025	7.66251e-07	1.94516e-06	0.0157691	1	T3	(R)-2-hydroxyisocaproyl-CoA dehydratase alpha subunit [EC:4.2.1.157]
2	K04034	0	4.41047e-07	0.0202783	1	T3	anaerobic magnesium-protoporphyrin IX monomethyl ester cyclase [EC:4.-.-.-]
3	K02240	1.35179e-06	2.62669e-06	0.0280651	1	T3	competence protein ComFA
4	K09760	0.000147588	0.000179852	0.0335964	1	T3	DNA recombination protein RmuC
5	K02655	1.08098e-06	3.69212e-06	0.0345797	1	T3	type IV pilus assembly protein PilE
6	K00783	0.000208113	0.00023231	0.0399755	1	T3	23S rRNA (pseudouridine1915-N3)-methyltransferase [EC:2.1.1.177]
7	K18285	5.57413e-06	1.87275e-05	0.0399755	1	T3	aminodeoxyfutalosine synthase [EC:2.5.1.120]
8	K17195	2.05739e-05	3.79773e-05	0.0399755	1	T3	D-allulose-6-phosphate 3-epimerase [EC:5.1.3.-]
9	K17686	0.000100054	0.000132588	0.0399755	1	T3	Cu+-exporting ATPase [EC:3.6.3.54]
10	K02027	0.000176606	0.000242265	0.0473072	1	T3	multiple sugar transport system substrate-binding protein
11	K01810	0.000224741	0.000253305	0.0473072	1	T3	glucose-6-phosphate isomerase [EC:5.3.1.9]
12	K02034	0.000214741	0.000339652	0.0473072	1	T3	peptide/nickel transport system permease protein
13	K20447	1.60291e-06	4.62628e-06	0.0473072	1	T3	nicotinate dehydrogenase large molybdopterin subunit [EC:1.17.1.5]
14	K09976	3.41119e-07	1.41634e-06	0.0475723	1	T3	uncharacterized protein
1	K01659	1.02309e-07	0	0.00254825	1	T0	2-methylcitrate synthase [EC:2.3.3.5]
2	K00651	0.000184111	0.000153777	0.0233077	1	T0	homoserine O-succinyltransferase [EC:2.3.1.46]
3	K02879	0.000224214	0.000202898	0.0233077	1	T0	large subunit ribosomal protein L17
4	K11107	9.58491e-07	0	0.0242038	1	T0	ferredoxin
5	K02615	1.01654e-06	6.47307e-08	0.0247473	1	T0	3-oxo-5,6-didehydrosuberyl-CoA/3-oxoadipyl-CoA thiolase [EC:2.3.1.223 2.3.1.174]
6	K16651	3.14115e-06	1.87126e-07	0.0251598	1	T0	L-threonine kinase [EC:2.7.1.177]
7	K00145	0.000193638	0.000155271	0.0280651	1	T0	N-acetyl-gamma-glutamyl-phosphate reductase [EC:1.2.1.38]
8	K17465	1.5754e-07	0	0.0391329	1	T0	PTS system, D-glucosaminate-specific IIB component [EC:2.7.1.203]
9	K01706	9.66782e-06	4.34569e-06	0.0399755	1	T0	glucarate dehydratase [EC:4.2.1.40]
10	K21023	1.12902e-07	0	0.0466884	1	T0	diguanylate cyclase [EC:2.7.7.65]
11	K00450	5.3134e-08	0	0.0471187	1	T0	gentisate 1,2-dioxygenase [EC:1.13.11.4]
12	K00684	5.57308e-05	3.39705e-05	0.0473072	1	T0	leucyl/phenylalanyl-tRNA--protein transferase [EC:2.3.2.6]
13	K03829	5.93575e-07	1.39074e-07	0.0475723	1	T0	putative acetyltransferase [EC:2.3.1.-]
TableS7b. The differential KOs between C3 group and C0 group.
No.	KO number	median(C0)	median(C3)	pvalue	fdr	enrichment	Functions
1	K02027	0.000178613	0.000370463	0.0010878	1	C3	multiple sugar transport system substrate-binding protein
2	K07406	1.87265e-05	4.71637e-05	0.0029526	1	C3	alpha-galactosidase [EC:3.2.1.22]
3	K02025	0.000297113	0.000549061	0.0029526	1	C3	multiple sugar transport system permease protein
4	K01191	9.50766e-05	0.000177122	0.0029526	1	C3	alpha-mannosidase [EC:3.2.1.24]
5	K02026	0.000291612	0.00053461	0.004662	1	C3	multiple sugar transport system permease protein
6	K06196	1.89754e-05	3.66285e-05	0.00699301	1	C3	cytochrome c-type biogenesis protein
7	K16960	6.11831e-06	1.59281e-05	0.00699301	1	C3	L-cystine transport system ATP-binding protein [EC:3.6.3.-]
8	K02795	4.82833e-05	0.000106813	0.00699301	1	C3	PTS system, mannose-specific IIC component
9	K16958	2.22918e-06	8.48364e-06	0.0104118	1	C3	L-cystine transport system permease protein
10	K01192	6.68889e-05	9.43183e-05	0.0104118	1	C3	beta-mannosidase [EC:3.2.1.25]
11	K18888	5.72544e-06	1.11187e-05	0.014763	1	C3	ATP-binding cassette, subfamily B, multidrug efflux pump
12	K02122	3.77193e-05	7.56632e-05	0.014763	1	C3	V/A-type H+/Na+-transporting ATPase subunit F
13	K10120	1.08206e-06	2.8856e-06	0.014763	1	C3	fructooligosaccharide transport system substrate-binding protein
14	K00183	8.02203e-08	1.28806e-06	0.0199312	1	C3	prokaryotic molybdopterin-containing oxidoreductase family, molybdopterin binding subunit
15	K02433	7.05735e-05	0.000108221	0.0206682	1	C3	aspartyl-tRNA(Asn)/glutamyl-tRNA(Gln) amidotransferase subunit A [EC:6.3.5.6 6.3.5.7]
16	K00613	1.70366e-07	8.58862e-07	0.0206682	1	C3	glycine amidinotransferase [EC:2.1.4.1]
17	K14731	3.18138e-06	1.13476e-05	0.0206682	1	C3	epsilon-lactone hydrolase [EC:3.1.1.83]
18	K01239	2.04356e-05	4.26058e-05	0.0206682	1	C3	purine nucleosidase [EC:3.2.2.1]
19	K09692	2.39099e-05	3.60332e-05	0.0206682	1	C3	teichoic acid transport system permease protein
20	K02808	1.18364e-05	2.72657e-05	0.0206682	1	C3	PTS system, sucrose-specific IIA component [EC:2.7.1.211]
21	K00196	1.38311e-05	2.39093e-05	0.0281274	1	C3	carbon-monoxide dehydrogenase iron sulfur subunit
22	K18231	3.70215e-06	9.12367e-06	0.0281274	1	C3	macrolide transport system ATP-binding/permease protein
23	K07720	0.000122841	0.000223192	0.0281274	1	C3	two-component system, response regulator YesN
24	K03335	9.88566e-06	2.39209e-05	0.0281274	1	C3	inosose dehydratase [EC:4.2.1.44]
25	K07496	9.79031e-05	0.000165328	0.0281274	1	C3	putative transposase
26	K00824	1.81075e-05	3.13971e-05	0.0281274	1	C3	D-alanine transaminase [EC:2.6.1.21]
27	K01523	1.52039e-05	3.98866e-05	0.0281274	1	C3	phosphoribosyl-ATP pyrophosphohydrolase [EC:3.6.1.31]
28	K14188	3.93408e-07	3.67836e-06	0.0308276	1	C3	D-alanine--poly(phosphoribitol) ligase subunit 2 [EC:6.1.1.13]
29	K08084	2.41105e-07	1.1287e-06	0.0308276	1	C3	type IV fimbrial biogenesis protein FimT
30	K20920	0	2.35258e-08	0.0324742	1	C3	polysaccharide biosynthesis protein VpsM
31	K19697	0	1.0296e-07	0.0324742	1	C3	propionate kinase [EC:2.7.2.15]
32	K06928	5.26978e-07	1.88948e-06	0.0355562	1	C3	nucleoside-triphosphatase [EC:3.6.1.15]
33	K03700	1.99257e-05	4.78781e-05	0.0379176	1	C3	recombination protein U
34	K04072	7.59024e-05	0.000113008	0.0379176	1	C3	acetaldehyde dehydrogenase / alcohol dehydrogenase [EC:1.2.1.10 1.1.1.1]
35	K00030	1.80125e-05	3.50364e-05	0.0379176	1	C3	isocitrate dehydrogenase (NAD+) [EC:1.1.1.41]
36	K20626	1.39282e-06	2.2582e-06	0.0379176	1	C3	lactoyl-CoA dehydratase subunit alpha [EC:4.2.1.54]
37	K17243	3.78302e-06	1.02412e-05	0.0379176	1	C3	alpha-1,4-digalacturonate transport system permease protein
38	K02117	0.000152689	0.000185377	0.0379176	1	C3	V/A-type H+/Na+-transporting ATPase subunit A [EC:3.6.3.14 3.6.3.15]
39	K01953	0.000148958	0.000209158	0.0379176	1	C3	asparagine synthase (glutamine-hydrolysing) [EC:6.3.5.4]
40	K13678	1.06946e-06	3.33211e-06	0.0379176	1	C3	1,2-diacylglycerol-3-alpha-glucose alpha-1,2-galactosyltransferase [EC:2.4.1.-]
41	K01567	4.71275e-05	8.30085e-05	0.0379176	1	C3	peptidoglycan-N-acetylmuramic acid deacetylase [EC:3.5.1.-]
42	K02243	8.54983e-07	7.1768e-06	0.0379176	1	C3	competence protein ComGA
43	K19002	7.84231e-06	1.48292e-05	0.0379176	1	C3	1,2-diacylglycerol 3-alpha-glucosyltransferase [EC:2.4.1.337]
44	K01222	3.1768e-05	6.43713e-05	0.0379176	1	C3	6-phospho-beta-glucosidase [EC:3.2.1.86]
45	K15576	0	7.27473e-08	0.0402162	1	C3	nitrate/nitrite transport system substrate-binding protein
46	K18347	0	1.16432e-07	0.0404795	1	C3	D-specific alpha-keto acid dehydrogenase [EC:1.1.1.-]
47	K07696	0	1.1327e-06	0.0425402	1	C3	two-component system, NarL family, response regulator NreC
48	K02282	1.55074e-07	7.94763e-07	0.0444063	1	C3	pilus assembly protein CpaE
49	K03740	4.85366e-07	4.97474e-06	0.0498834	1	C3	D-alanine transfer protein
50	K06218	1.46729e-05	2.22421e-05	0.0498834	1	C3	mRNA interferase RelE/StbE
51	K00852	0.000144506	0.00018988	0.0498834	1	C3	ribokinase [EC:2.7.1.15]
52	K09989	9.40138e-06	1.188e-05	0.0498834	1	C3	uncharacterized protein
53	K18986	5.61038e-06	1.10427e-05	0.0498834	1	C3	two-component system, OmpR family, sensor kinase Ihk [EC:2.7.13.3]
54	K10242	1.86001e-06	7.06189e-06	0.0498834	1	C3	cellobiose transport system permease protein
55	K03338	9.75549e-06	1.52747e-05	0.0498834	1	C3	5-dehydro-2-deoxygluconokinase [EC:2.7.1.92]
56	K00010	2.06715e-05	3.86042e-05	0.0498834	1	C3	myo-inositol 2-dehydrogenase / D-chiro-inositol 1-dehydrogenase [EC:1.1.1.18 1.1.1.369]
57	K02761	5.57995e-05	8.41977e-05	0.0498834	1	C3	PTS system, cellobiose-specific IIC component
58	K00965	9.74656e-05	0.000135532	0.0498834	1	C3	UDPglucose--hexose-1-phosphate uridylyltransferase [EC:2.7.7.12]
59	K11071	0.000165627	0.000197216	0.0498834	1	C3	spermidine/putrescine transport system permease protein
60	K10117	0.000131678	0.000243186	0.0498834	1	C3	raffinose/stachyose/melibiose transport system substrate-binding protein
61	K14205	3.36554e-06	8.11733e-06	0.0498834	1	C3	phosphatidylglycerol lysyltransferase [EC:2.3.2.3]
62	K07318	2.84101e-06	8.97825e-06	0.0498834	1	C3	adenine-specific DNA-methyltransferase [EC:2.1.1.72]
63	K09693	1.83832e-05	4.77454e-05	0.0498834	1	C3	teichoic acid transport system ATP-binding protein [EC:3.6.3.40]
64	K17195	1.19881e-05	3.34662e-05	0.0498834	1	C3	D-allulose-6-phosphate 3-epimerase [EC:5.1.3.-]
65	K10254	4.78938e-05	9.09553e-05	0.0498834	1	C3	oleate hydratase [EC:4.2.1.53]
66	K01209	9.82797e-05	0.000128023	0.0498834	1	C3	alpha-N-arabinofuranosidase [EC:3.2.1.55]
67	K02755	8.90743e-05	0.00015295	0.0498834	1	C3	PTS system, beta-glucoside-specific IIA component [EC:2.7.1.-]
68	K03488	4.73753e-05	8.636e-05	0.0498834	1	C3	beta-glucoside operon transcriptional antiterminator
69	K02774	7.20852e-06	2.12451e-05	0.0498834	1	C3	PTS system, galactitol-specific IIB component [EC:2.7.1.200]
70	K10121	1.84607e-06	3.65651e-06	0.0498834	1	C3	fructooligosaccharide transport system permease protein
71	K01597	2.11648e-07	3.80234e-06	0.0498834	1	C3	diphosphomevalonate decarboxylase [EC:4.1.1.33]
1	K09022	0.000179642	0.000135901	0.0010878	1	C0	2-iminobutanoate/2-iminopropanoate deaminase [EC:3.5.99.10]
2	K09748	0.000238207	0.00019239	0.0010878	1	C0	ribosome maturation factor RimP
3	K01610	0.000204785	0.000157434	0.0018648	1	C0	phosphoenolpyruvate carboxykinase (ATP) [EC:4.1.1.49]
4	K00793	0.000182298	0.00013258	0.0029526	1	C0	riboflavin synthase [EC:2.5.1.9]
5	K00876	0.00033358	0.000287809	0.00699301	1	C0	uridine kinase [EC:2.7.1.48]
6	K07101	2.62419e-06	3.39978e-07	0.00986242	1	C0	uncharacterized protein
7	K00857	0.000205497	0.000161831	0.0104118	1	C0	thymidine kinase [EC:2.7.1.21]
8	K01258	0.000257586	0.000207047	0.0104118	1	C0	tripeptide aminopeptidase [EC:3.4.11.4]
9	K11752	0.00018022	0.000130524	0.0104118	1	C0	diaminohydroxyphosphoribosylaminopyrimidine deaminase / 5-amino-6-(5-phosphoribosylamino)uracil reductase [EC:3.5.4.26 1.1.1.193]
10	K00794	0.000225458	0.000164195	0.0104118	1	C0	6,7-dimethyl-8-ribityllumazine synthase [EC:2.5.1.78]
11	K06207	0.000250213	0.000224284	0.014763	1	C0	GTP-binding protein
12	K03615	0.000226788	0.000194303	0.014763	1	C0	electron transport complex protein RnfC
13	K06903	1.07768e-05	2.62906e-06	0.014763	1	C0	uncharacterized protein
14	K03427	0.000376116	0.000282017	0.0206682	1	C0	type I restriction enzyme M protein [EC:2.1.1.72]
15	K16937	4.71969e-06	1.43887e-06	0.0206682	1	C0	thiosulfate dehydrogenase [quinone] large subunit [EC:1.8.5.2]
16	K07458	0.000137529	0.000104218	0.0206682	1	C0	DNA mismatch endonuclease, patch repair protein [EC:3.1.-.-]
17	K03570	0.000196541	0.000151049	0.0206682	1	C0	rod shape-determining protein MreC
18	K11712	9.52971e-08	0	0.0240277	1	C0	two-component system, LuxR family, response regulator DctR
19	K01154	0.000550998	0.000361329	0.0281274	1	C0	type I restriction enzyme, S subunit [EC:3.1.21.3]
20	K01153	0.000444973	0.00027584	0.0281274	1	C0	type I restriction enzyme, R subunit [EC:3.1.21.3]
21	K18220	0.000325917	0.000228954	0.0281274	1	C0	ribosomal protection tetracycline resistance protein
22	K03530	0.000427607	0.000354599	0.0281274	1	C0	DNA-binding protein HU-beta
23	K19715	7.26667e-08	0	0.0324742	1	C0	8-amino-3,8-dideoxy-alpha-D-manno-octulosonate transaminase [EC:2.6.1.109]
24	K10972	8.55545e-08	0	0.0324742	1	C0	LysR family transcriptional regulator, transcriptional activator of the allD operon
25	K06966	0.000251808	0.000199192	0.0379176	1	C0	uncharacterized protein
26	K00525	0.000203838	0.000142676	0.0379176	1	C0	ribonucleoside-diphosphate reductase alpha chain [EC:1.17.4.1]
27	K00812	0.000284011	0.000176553	0.0379176	1	C0	aspartate aminotransferase [EC:2.6.1.1]
28	K07568	0.000282304	0.000249593	0.0379176	1	C0	S-adenosylmethionine:tRNA ribosyltransferase-isomerase [EC:2.4.99.17]
29	K01270	0.000261179	0.000201571	0.0379176	1	C0	dipeptidase D [EC:3.4.13.-]
30	K07082	0.000156857	0.000132861	0.0379176	1	C0	UPF0755 protein
31	K01719	0.000180984	0.00013067	0.0379176	1	C0	uroporphyrinogen-III synthase [EC:4.2.1.75]
32	K06872	0.000153666	0.000121228	0.0379176	1	C0	uncharacterized protein
33	K05807	0.000128238	8.91972e-05	0.0498834	1	C0	outer membrane protein assembly factor BamD
34	K03521	0.000259071	0.000207823	0.0498834	1	C0	electron transfer flavoprotein beta subunit
35	K00177	0.000157542	9.89088e-05	0.0498834	1	C0	2-oxoglutarate ferredoxin oxidoreductase subunit gamma [EC:1.2.7.3]
36	K00031	0.000192801	0.000143727	0.0498834	1	C0	isocitrate dehydrogenase [EC:1.1.1.42]
37	K03787	0.000158067	0.000100597	0.0498834	1	C0	5'-nucleotidase [EC:3.1.3.5]
38	K03269	0.000158404	0.000123239	0.0498834	1	C0	UDP-2,3-diacylglucosamine hydrolase [EC:3.6.1.54]
39	K03671	0.000402722	0.000358103	0.0498834	1	C0	thioredoxin 1
40	K03655	0.000571106	0.000460047	0.0498834	1	C0	ATP-dependent DNA helicase RecG [EC:3.6.4.12]
41	K20345	1.40342e-05	6.99781e-06	0.0498834	1	C0	membrane fusion protein, peptide pheromone/bacteriocin exporter
42	K02970	8.59202e-05	6.70922e-05	0.0498834	1	C0	small subunit ribosomal protein S21
43	K01029	8.45108e-06	2.92822e-06	0.0498834	1	C0	3-oxoacid CoA-transferase subunit B [EC:2.8.3.5]
44	K07037	6.57064e-05	3.11638e-05	0.0498834	1	C0	uncharacterized protein
45	K13038	0.000208002	0.000178266	0.0498834	1	C0	phosphopantothenoylcysteine decarboxylase / phosphopantothenate--cysteine ligase [EC:4.1.1.36 6.3.2.5]

## Sheet: TableS8
TableS8a. The statistics of the pathways of the differential KOs in T3 group.
#Pathway	Count (15)	Pathway ID	Level 1	Level 2	KOs
Biosynthesis of secondary metabolites	2	ko01110	Metabolism	Global and overview maps	K01810;K04034
Metabolic pathways	2	ko01100	Metabolism	Global and overview maps	K01810;K04034
Microbial metabolism in diverse environments	2	ko01120	Metabolism	Global and overview maps	K01810;K17195
Starch and sucrose metabolism	1	ko00500	Metabolism	Carbohydrate metabolism	K01810
Fructose and mannose metabolism	1	ko00051	Metabolism	Carbohydrate metabolism	K17195
Glycolysis / Gluconeogenesis	1	ko00010	Metabolism	Carbohydrate metabolism	K01810
Amino sugar and nucleotide sugar metabolism	1	ko00520	Metabolism	Carbohydrate metabolism	K01810
Pentose phosphate pathway	1	ko00030	Metabolism	Carbohydrate metabolism	K01810
Carbon metabolism	1	ko01200	Metabolism	Global and overview maps	K01810
Porphyrin and chlorophyll metabolism	1	ko00860	Metabolism	Metabolism of cofactors and vitamins	K04034
TableS8b. The statistics of the pathways of the differential KOs in T0 group.
#Pathway	Count (14)	Pathway ID	Level 1	Level 2	KOs
Metabolic pathways	4	ko01100	Metabolism	Global and overview maps	K00651;K01706;K00145;K00450
Microbial metabolism in diverse environments	3	ko01120	Metabolism	Global and overview maps	K02615;K00450;K17465
Biosynthesis of amino acids	2	ko01230	Metabolism	Global and overview maps	K00651;K00145
Biosynthesis of secondary metabolites	2	ko01110	Metabolism	Global and overview maps	K00651;K00145
Propanoate metabolism	1	ko00640	Metabolism	Carbohydrate metabolism	K01659
Arginine and proline metabolism	1	ko00330	Metabolism	Amino acid metabolism	K00145
Cysteine and methionine metabolism	1	ko00270	Metabolism	Amino acid metabolism	K00651
Ascorbate and aldarate metabolism	1	ko00053	Metabolism	Carbohydrate metabolism	K01706
Phosphotransferase system (PTS)	1	ko02060	Environmental Information Processing	Membrane transport	K17465
Tyrosine metabolism	1	ko00350	Metabolism	Amino acid metabolism	K00450
Ribosome	1	ko03010	Genetic Information Processing	Translation	K02879
2-Oxocarboxylic acid metabolism	1	ko01210	Metabolism	Global and overview maps	K00145
Pentose phosphate pathway	1	ko00030	Metabolism	Carbohydrate metabolism	K17465
Porphyrin and chlorophyll metabolism	1	ko00860	Metabolism	Metabolism of cofactors and vitamins	K16651
Sulfur metabolism	1	ko00920	Metabolism	Energy metabolism	K00651
Phenylalanine metabolism	1	ko00360	Metabolism	Amino acid metabolism	K02615
TableS8c. The statistics of the pathways of the differential KOs in C3 group.
#Pathway	Count (72)	Pathway ID	Level 1	Level 2	KOs
Metabolic pathways	18	ko01100	Metabolism	Global and overview maps	K04072;K01953;K00965;K03338;K02117;K01239;K02433;K02795;K00030;K00010;K01597;K00613;K00824;K03335;K06928;K01523;K02774;K02122
ABC transporters	9	ko02010	Environmental Information Processing	Membrane transport	K10117;K09693;K09692;K15576;K11071;K10242;K16958;K17243;K16960
Biosynthesis of secondary metabolites	9	ko01110	Metabolism	Global and overview maps	K01209;K04072;K01953;K14731;K00965;K00030;K00010;K01597;K01523
Microbial metabolism in diverse environments	7	ko01120	Metabolism	Global and overview maps	K04072;K03338;K00030;K00010;K03335;K17195;K00196
Phosphotransferase system (PTS)	5	ko02060	Environmental Information Processing	Membrane transport	K02755;K02761;K02808;K02795;K02774
Amino sugar and nucleotide sugar metabolism	3	ko00520	Metabolism	Carbohydrate metabolism	K01209;K00965;K02795
Galactose metabolism	3	ko00052	Metabolism	Carbohydrate metabolism	K00965;K07406;K02774
Staphylococcus aureus infection	3	ko05150	Human Diseases	Infectious diseases: Bacterial	K14205;K03740;K14188
Inositol phosphate metabolism	3	ko00562	Metabolism	Carbohydrate metabolism	K03338;K00010;K03335
Two-component system	2	ko02020	Environmental Information Processing	Signal transduction	K07720;K07696
Purine metabolism	2	ko00230	Metabolism	Nucleotide metabolism	K01239;K06928
Arginine and proline metabolism	2	ko00330	Metabolism	Amino acid metabolism	K00613;K00824
Glycolysis / Gluconeogenesis	2	ko00010	Metabolism	Carbohydrate metabolism	K04072;K01222
Biosynthesis of amino acids	2	ko01230	Metabolism	Global and overview maps	K00030;K01523
Carbon metabolism	2	ko01200	Metabolism	Global and overview maps	K00030;K00196
Fructose and mannose metabolism	2	ko00051	Metabolism	Carbohydrate metabolism	K02795;K17195
Degradation of aromatic compounds	2	ko01220	Metabolism	Global and overview maps	K04072;K14731
Other glycan degradation	2	ko00511	Metabolism	Glycan biosynthesis and metabolism	K01191;K01192
Oxidative phosphorylation	2	ko00190	Metabolism	Energy metabolism	K02117;K02122
D-Alanine metabolism	2	ko00473	Metabolism	Metabolism of other amino acids	K00824;K14188
Fatty acid degradation	1	ko00071	Metabolism	Lipid metabolism	K04072
Butanoate metabolism	1	ko00650	Metabolism	Carbohydrate metabolism	K04072
Thiamine metabolism	1	ko00730	Metabolism	Metabolism of cofactors and vitamins	K06928
Phenylalanine metabolism	1	ko00360	Metabolism	Amino acid metabolism	K00824
Terpenoid backbone biosynthesis	1	ko00900	Metabolism	Metabolism of terpenoids and polyketides	K01597
Aminoacyl-tRNA biosynthesis	1	ko00970	Genetic Information Processing	Translation	K02433
Sphingolipid metabolism	1	ko00600	Metabolism	Lipid metabolism	K07406
Glycerolipid metabolism	1	ko00561	Metabolism	Lipid metabolism	K07406
Glycosphingolipid biosynthesis - globo series	1	ko00603	Metabolism	Glycan biosynthesis and metabolism	K07406
Starch and sucrose metabolism	1	ko00500	Metabolism	Carbohydrate metabolism	K02808
Methane metabolism	1	ko00680	Metabolism	Energy metabolism	K00196
Nitrotoluene degradation	1	ko00633	Metabolism	Xenobiotics biodegradation and metabolism	K00196
Dioxin degradation	1	ko00621	Metabolism	Xenobiotics biodegradation and metabolism	K04072
Carbon fixation pathways in prokaryotes	1	ko00720	Metabolism	Energy metabolism	K00196
Glycine, serine and threonine metabolism	1	ko00260	Metabolism	Amino acid metabolism	K00613
Chloroalkane and chloroalkene degradation	1	ko00625	Metabolism	Xenobiotics biodegradation and metabolism	K04072
Nicotinate and nicotinamide metabolism	1	ko00760	Metabolism	Metabolism of cofactors and vitamins	K01239
Citrate cycle (TCA cycle)	1	ko00020	Metabolism	Carbohydrate metabolism	K00030
Lysine degradation	1	ko00310	Metabolism	Amino acid metabolism	K00824
Naphthalene degradation	1	ko00626	Metabolism	Xenobiotics biodegradation and metabolism	K04072
D-Arginine and D-ornithine metabolism	1	ko00472	Metabolism	Metabolism of other amino acids	K00824
Streptomycin biosynthesis	1	ko00521	Metabolism	Biosynthesis of other secondary metabolites	K00010
Lysosome	1	ko04142	Cellular Processes	Transport and catabolism	K01192
Pyruvate metabolism	1	ko00620	Metabolism	Carbohydrate metabolism	K04072
Histidine metabolism	1	ko00340	Metabolism	Amino acid metabolism	K01523
Nitrogen metabolism	1	ko00910	Metabolism	Energy metabolism	K15576
Prolactin signaling pathway	1	ko04917	Organismal Systems	Endocrine system	K00965
Limonene and pinene degradation	1	ko00903	Metabolism	Metabolism of terpenoids and polyketides	K14731
Benzoate degradation	1	ko00362	Metabolism	Xenobiotics biodegradation and metabolism	K04072
Tyrosine metabolism	1	ko00350	Metabolism	Amino acid metabolism	K04072
Alanine, aspartate and glutamate metabolism	1	ko00250	Metabolism	Amino acid metabolism	K01953
Xylene degradation	1	ko00622	Metabolism	Xenobiotics biodegradation and metabolism	K04072
2-Oxocarboxylic acid metabolism	1	ko01210	Metabolism	Global and overview maps	K00030
Pentose phosphate pathway	1	ko00030	Metabolism	Carbohydrate metabolism	K00852
TableS8d. The statistics of the pathways of the differential KOs in C0 group.
#Pathway	Count (46)	Pathway ID	Level 1	Level 2	KOs
Metabolic pathways	15	ko01100	Metabolism	Global and overview maps	K00525;K00031;K01610;K00876;K01270;K13038;K03787;K00812;K11752;K01719;K00857;K03269;K00793;K00177;K00794
Microbial metabolism in diverse environments	5	ko01120	Metabolism	Global and overview maps	K00031;K01610;K00812;K00177;K16937
Biosynthesis of secondary metabolites	5	ko01110	Metabolism	Global and overview maps	K00031;K01610;K03787;K00812;K01719
Pyrimidine metabolism	4	ko00240	Metabolism	Nucleotide metabolism	K00525;K00876;K03787;K00857
Citrate cycle (TCA cycle)	3	ko00020	Metabolism	Carbohydrate metabolism	K00031;K01610;K00177
Riboflavin metabolism	3	ko00740	Metabolism	Metabolism of cofactors and vitamins	K11752;K00793;K00794
Purine metabolism	2	ko00230	Metabolism	Nucleotide metabolism	K00525;K03787
Drug metabolism - other enzymes	2	ko00983	Metabolism	Xenobiotics biodegradation and metabolism	K00876;K00857
Biosynthesis of amino acids	2	ko01230	Metabolism	Global and overview maps	K00031;K00812
2-Oxocarboxylic acid metabolism	2	ko01210	Metabolism	Global and overview maps	K00031;K00812
Carbon metabolism	2	ko01200	Metabolism	Global and overview maps	K00031;K00177
Glutathione metabolism	2	ko00480	Metabolism	Metabolism of other amino acids	K00031;K01270
Carbon fixation pathways in prokaryotes	2	ko00720	Metabolism	Energy metabolism	K00031;K00177
Sulfur metabolism	1	ko00920	Metabolism	Energy metabolism	K16937
Pantothenate and CoA biosynthesis	1	ko00770	Metabolism	Metabolism of cofactors and vitamins	K13038
Phenylalanine, tyrosine and tryptophan biosynthesis	1	ko00400	Metabolism	Amino acid metabolism	K00812
Carbon fixation in photosynthetic organisms	1	ko00710	Metabolism	Energy metabolism	K01610
Cysteine and methionine metabolism	1	ko00270	Metabolism	Amino acid metabolism	K00812
Homologous recombination	1	ko03440	Genetic Information Processing	Replication and repair	K03655
Ribosome	1	ko03010	Genetic Information Processing	Translation	K02970
Isoquinoline alkaloid biosynthesis	1	ko00950	Metabolism	Biosynthesis of other secondary metabolites	K00812
Porphyrin and chlorophyll metabolism	1	ko00860	Metabolism	Metabolism of cofactors and vitamins	K01719
Peroxisome	1	ko04146	Cellular Processes	Transport and catabolism	K00031
Synthesis and degradation of ketone bodies	1	ko00072	Metabolism	Lipid metabolism	K01029
Glycolysis / Gluconeogenesis	1	ko00010	Metabolism	Carbohydrate metabolism	K01610
Lipopolysaccharide biosynthesis	1	ko00540	Metabolism	Glycan biosynthesis and metabolism	K03269
Pyruvate metabolism	1	ko00620	Metabolism	Carbohydrate metabolism	K01610
Nicotinate and nicotinamide metabolism	1	ko00760	Metabolism	Metabolism of cofactors and vitamins	K03787
Alanine, aspartate and glutamate metabolism	1	ko00250	Metabolism	Amino acid metabolism	K00812
Tyrosine metabolism	1	ko00350	Metabolism	Amino acid metabolism	K00812
Phenylalanine metabolism	1	ko00360	Metabolism	Amino acid metabolism	K00812
Valine, leucine and isoleucine degradation	1	ko00280	Metabolism	Amino acid metabolism	K01029
Arginine and proline metabolism	1	ko00330	Metabolism	Amino acid metabolism	K00812
Butanoate metabolism	1	ko00650	Metabolism	Carbohydrate metabolism	K01029
Novobiocin biosynthesis	1	ko00401	Metabolism	Biosynthesis of other secondary metabolites	K00812
Two-component system	1	ko02020	Environmental Information Processing	Signal transduction	K11712
Tropane, piperidine and pyridine alkaloid biosynthesis	1	ko00960	Metabolism	Biosynthesis of other secondary metabolites	K00812

## Sheet: TableS9
TableS9a. The differential analysis of the clinical factors between T3 group and T0 group.
Clinical factors	median(T0)	median(T3)	mean(T0)	mean(T3)	pvalue	fdr	enrichment
IL-10	2.44	1.22	4.3945	3.07278	0.00247664	0.0173365	T0
IL-2	0.97	0.875	1.0485	0.924444	0.0133291	0.0466519	T0
IFN-gamma	1.54	1.35	1.956	1.31556	0.0467277	0.109031	T0
IL-6	4.545	3.57	5.8535	4.24556	0.1694	0.296451	T0
IL-4	0.855	0.775	0.8845	0.793889	0.356939	0.491472	T0
TNF-alpha	0.85	0.735	0.92	0.822778	0.421262	0.491472	T0
IL-17A	1.205	0.96	1.6275	1.77611	0.894328	0.894328	T0
TableS9b. The differential analysis of the clinical factors between C3 group and C0 group.
Clinical factors	median(C0)	median(C3)	mean(C0)	mean(C3)	pvalue	fdr	enrichment
IL-2	0.935	0.87	0.96	0.828182	0.0356519	0.249563	C0
IL-4	0.915	0.69	0.876667	0.66	0.084453	0.295586	C0
IL-10	1.81	1.62	2.75417	2.68	0.281339	0.402566	C0
IL-6	5.59	4.44	6.92333	5.04818	0.287547	0.402566	C0
IL-17A	0.47	0	1.22667	0.9	0.624507	0.728592	C0
TNF-alpha	0.74	0.74	0.88	0.73	0.805258	0.805258	C0
IFN-gamma	1.13	1.48	1.1725	3.57636	0.147785	0.344833	C3
